# Supplementary material for: Self-Reported Cannabis Use and HIV Viral Control among Patients with HIV Engaged in Care: Results from a National Cohort Study
Source: Int J Environ Res Public Health. 2022 May 6;19(9):5649. doi: 10.3390/ijerph19095649 (PMC9101884; doi:10.3390/ijerph19095649)
Supplement: Supplementary file 1 [file ijerph-19-05649-s001.zip]

Archive with 1 entries (1 files):
- ijerph-1635047-supplementary.pdf
